# Supplementary material for: Lignocellulosic fiber reinforcement in PPRC composites: An analysis of structural and thermal enhancements
Source: PLoS One. 2024 Nov 15;19(11):e0309128. doi: 10.1371/journal.pone.0309128 (PMC11567527; doi:10.1371/journal.pone.0309128)
Supplement: S1 File — (XLSX) [file pone.0309128.s001.xlsx]

## Sheet: FTIR
Band	Treated	Raw
3997.51	100.138	99.9267
3996.09	100.11	99.923
3994.67	100.083	99.9194
3993.25	100.056	99.9159
3991.83	100.03	99.9124
3990.42	100.004	99.909
3989	99.98	99.9055
3987.58	99.9563	99.9022
3986.16	99.9334	99.8989
3984.74	99.9112	99.8956
3983.33	99.8899	99.8924
3981.91	99.8693	99.8892
3980.49	99.8495	99.8861
3979.07	99.8305	99.883
3977.65	99.8123	99.8799
3976.24	99.7948	99.8769
3974.82	99.7781	99.874
3973.4	99.7622	99.8711
3971.98	99.7471	99.8682
3970.56	99.7328	99.8654
3969.14	99.7192	99.8627
3967.73	99.7065	99.8599
3966.31	99.6945	99.8573
3964.89	99.6832	99.8546
3963.47	99.6728	99.8521
3962.05	99.6631	99.8495
3960.64	99.6543	99.847
3959.22	99.6462	99.8446
3957.8	99.6388	99.8422
3956.38	99.6323	99.8399
3954.97	99.6265	99.8375
3953.55	99.6216	99.8353
3952.13	99.6174	99.8331
3950.71	99.6139	99.8309
3949.29	99.6072	99.8288
3947.88	99.602	99.8267
3946.46	99.5984	99.8247
3945.04	99.5985	99.8227
3943.62	99.5999	99.8208
3942.2	99.6026	99.8189
3940.78	99.6087	99.817
3939.37	99.6133	99.8109
3937.95	99.6207	99.8053
3936.53	99.6285	99.8003
3935.11	99.6386	99.7958
3933.69	99.6489	99.7918
3932.28	99.6613	99.7883
3930.86	99.6735	99.7854
3929.44	99.6856	99.7829
3928.02	99.6975	99.7827
3926.6	99.707	99.7809
3925.19	99.716	99.7808
3923.77	99.7247	99.7822
3922.35	99.7331	99.7833
3920.93	99.7391	99.7857
3919.51	99.7428	99.7892
3918.09	99.7462	99.7936
3916.68	99.7473	99.7969
3915.26	99.7484	99.803
3913.84	99.7476	99.8098
3912.42	99.7471	99.8155
3911.01	99.7471	99.8217
3909.59	99.7453	99.8267
3908.17	99.7443	99.8286
3906.75	99.7439	99.8295
3905.33	99.7442	99.8297
3903.91	99.7452	99.8294
3902.5	99.7467	99.827
3901.08	99.7489	99.8226
3899.66	99.7516	99.8166
3898.24	99.757	99.811
3896.82	99.7601	99.804
3895.41	99.7652	99.7958
3893.99	99.7699	99.7868
3892.57	99.7761	99.7769
3891.15	99.779	99.7678
3889.73	99.7829	99.7579
3888.32	99.7853	99.749
3886.9	99.7861	99.7392
3885.48	99.7875	99.7303
3884.06	99.7871	99.7222
3882.64	99.7849	99.715
3881.23	99.7829	99.7083
3879.81	99.7788	99.7019
3878.39	99.7726	99.6958
3876.97	99.7688	99.6918
3875.55	99.763	99.6879
3874.14	99.7551	99.684
3872.72	99.7477	99.6803
3871.3	99.7387	99.6783
3869.88	99.7306	99.6761
3868.46	99.7214	99.6738
3867.05	99.7111	99.673
3865.63	99.7021	99.6739
3864.21	99.6926	99.6745
3862.79	99.6804	99.675
3861.37	99.6681	99.6754
3859.95	99.6581	99.6775
3858.54	99.6463	99.6792
3857.12	99.6353	99.6805
3855.7	99.625	99.6799
3854.28	99.6135	99.6791
3852.86	99.6031	99.6784
3851.45	99.592	99.6776
3850.03	99.5801	99.6768
3848.61	99.5695	99.6742
3847.19	99.5603	99.6699
3845.77	99.5501	99.6655
3844.36	99.5409	99.6612
3842.94	99.5305	99.6569
3841.52	99.5208	99.6525
3840.1	99.5095	99.6482
3838.68	99.5007	99.6438
3837.27	99.4896	99.6395
3835.85	99.4783	99.6371
3834.43	99.4668	99.6349
3833.01	99.4551	99.633
3831.59	99.4432	99.6333
3830.18	99.4311	99.6358
3828.76	99.4187	99.6385
3827.34	99.4062	99.6416
3825.92	99.3958	99.6449
3824.5	99.3856	99.6488
3823.09	99.3756	99.6535
3821.67	99.3681	99.659
3820.25	99.3611	99.6654
3818.83	99.3571	99.6726
3817.41	99.3539	99.6788
3815.99	99.3517	99.6863
3814.58	99.3528	99.6948
3813.16	99.3532	99.7024
3811.74	99.3552	99.711
3810.32	99.359	99.7168
3808.91	99.3625	99.7215
3807.49	99.3681	99.7268
3806.07	99.3737	99.7309
3804.65	99.3818	99.7333
3803.23	99.3879	99.734
3801.82	99.3965	99.7346
3800.4	99.4051	99.7348
3798.98	99.4138	99.7323
3797.56	99.4224	99.7291
3796.14	99.4331	99.7247
3794.72	99.4434	99.7188
3793.31	99.4552	99.7135
3791.89	99.4687	99.707
3790.47	99.4833	99.7029
3789.05	99.4987	99.6975
3787.63	99.5149	99.6928
3786.22	99.5314	99.689
3784.8	99.5479	99.6863
3783.38	99.5664	99.6829
3781.96	99.5841	99.6809
3780.54	99.6006	99.6804
3779.13	99.6181	99.6818
3777.71	99.6339	99.6815
3776.29	99.6503	99.6815
3774.87	99.6647	99.6839
3773.45	99.6792	99.6868
3772.03	99.6914	99.6903
3770.62	99.7013	99.6945
3769.2	99.7089	99.701
3767.78	99.7165	99.708
3766.36	99.7221	99.7134
3764.95	99.7257	99.7191
3763.53	99.7297	99.725
3762.11	99.7321	99.731
3760.69	99.7328	99.7368
3759.27	99.7322	99.7425
3757.86	99.7306	99.7498
3756.44	99.7284	99.7547
3755.02	99.7259	99.7591
3753.6	99.7211	99.763
3752.18	99.7164	99.7644
3750.76	99.7096	99.7651
3749.35	99.7033	99.7633
3747.93	99.6973	99.761
3746.51	99.6897	99.7582
3745.09	99.6827	99.753
3743.67	99.674	99.7453
3742.26	99.6655	99.7371
3740.84	99.6574	99.7287
3739.42	99.6495	99.7203
3738	99.6418	99.7118
3736.58	99.6343	99.7033
3735.17	99.627	99.6929
3733.75	99.6198	99.6847
3732.33	99.6126	99.6769
3730.91	99.6056	99.6695
3729.49	99.5986	99.6642
3728.08	99.5915	99.659
3726.66	99.5866	99.654
3725.24	99.5812	99.6509
3723.82	99.5755	99.6476
3722.4	99.5693	99.6444
3720.99	99.5627	99.6428
3719.57	99.5556	99.6409
3718.15	99.5505	99.6387
3716.73	99.5452	99.6363
3715.31	99.5398	99.6316
3713.89	99.5366	99.6265
3712.48	99.5335	99.621
3711.06	99.5351	99.6149
3709.64	99.5369	99.6104
3708.22	99.5413	99.6057
3706.8	99.5462	99.6007
3705.39	99.5538	99.5956
3703.97	99.5641	99.5886
3702.55	99.5752	99.5835
3701.13	99.589	99.5788
3699.71	99.6033	99.5744
3698.3	99.6181	99.5703
3696.88	99.6334	99.5665
3695.46	99.6471	99.565
3694.04	99.6589	99.5641
3692.62	99.6716	99.5638
3691.21	99.6825	99.5641
3689.79	99.694	99.5651
3688.37	99.7035	99.5667
3686.95	99.7108	99.569
3685.53	99.7179	99.57
3684.12	99.7225	99.5714
3682.7	99.7266	99.5734
3681.28	99.73	99.5739
3679.86	99.7322	99.5746
3678.44	99.7308	99.5756
3677.03	99.7279	99.5769
3675.61	99.7257	99.5765
3674.19	99.7216	99.5762
3672.77	99.7157	99.5759
3671.35	99.7079	99.5774
3669.93	99.6984	99.5788
3668.52	99.689	99.58
3667.1	99.6776	99.5828
3665.68	99.664	99.5852
3664.26	99.6506	99.589
3662.84	99.6334	99.5941
3661.43	99.6172	99.599
3660.01	99.6	99.6053
3658.59	99.584	99.6111
3657.17	99.5674	99.6182
3655.76	99.5525	99.6246
3654.34	99.5373	99.6301
3652.92	99.5219	99.6346
3651.5	99.5087	99.638
3650.08	99.4957	99.6405
3648.66	99.4828	99.642
3647.25	99.4703	99.6406
3645.83	99.456	99.6399
3644.41	99.4424	99.6378
3642.99	99.4295	99.6308
3641.57	99.4175	99.6225
3640.16	99.4062	99.6129
3638.74	99.3958	99.6021
3637.32	99.3863	99.5902
3635.9	99.3798	99.577
3634.48	99.374	99.563
3633.07	99.3688	99.5482
3631.65	99.362	99.5329
3630.23	99.3578	99.5169
3628.81	99.3537	99.5023
3627.39	99.3499	99.4873
3625.97	99.3484	99.474
3624.56	99.3469	99.4607
3623.14	99.3454	99.4473
3621.72	99.3441	99.434
3620.3	99.343	99.4227
3618.89	99.3421	99.4116
3617.47	99.3414	99.401
3616.05	99.3388	99.3925
3614.63	99.3362	99.3822
3613.21	99.3337	99.372
3611.8	99.3315	99.3618
3610.38	99.327	99.3497
3608.96	99.3225	99.3376
3607.54	99.3179	99.3272
3606.12	99.3109	99.3145
3604.7	99.3037	99.3014
3603.29	99.2961	99.2879
3601.87	99.2905	99.2757
3600.45	99.2842	99.263
3599.03	99.2799	99.2498
3597.61	99.2776	99.2378
3596.2	99.2749	99.2252
3594.78	99.274	99.2119
3593.36	99.2725	99.1998
3591.94	99.2704	99.187
3590.52	99.27	99.1735
3589.11	99.2689	99.1612
3587.69	99.2672	99.1504
3586.27	99.2625	99.139
3584.85	99.257	99.1271
3583.43	99.2508	99.1148
3582.02	99.2439	99.1022
3580.6	99.234	99.0893
3579.18	99.2233	99.0761
3577.76	99.2117	99.0629
3576.34	99.1994	99.0495
3574.93	99.1864	99.036
3573.51	99.1704	99.0226
3572.09	99.1534	99.0111
3570.67	99.1356	98.9994
3569.25	99.117	98.9878
3567.84	99.1	98.9762
3566.42	99.0806	98.9647
3565	99.0611	98.9534
3563.58	99.0418	98.9424
3562.16	99.0226	98.9318
3560.74	99.0035	98.9215
3559.33	98.9847	98.9117
3557.91	98.9661	98.9025
3556.49	98.9499	98.8918
3555.07	98.9337	98.8816
3553.65	98.9176	98.8719
3552.24	98.9017	98.8609
3550.82	98.8906	98.8501
3549.4	98.8797	98.8379
3547.98	98.8692	98.826
3546.56	98.8612	98.8161
3545.15	98.8534	98.8043
3543.73	98.848	98.7926
3542.31	98.8427	98.7789
3540.89	98.8352	98.765
3539.47	98.8275	98.7491
3538.06	98.822	98.7328
3536.64	98.8162	98.7163
3535.22	98.808	98.7013
3533.8	98.8014	98.6858
3532.38	98.7942	98.67
3530.97	98.7841	98.6519
3529.55	98.7733	98.6334
3528.13	98.7618	98.618
3526.71	98.7498	98.6022
3525.29	98.7373	98.5861
3523.88	98.7244	98.5696
3522.46	98.7132	98.5529
3521.04	98.7016	98.5376
3519.62	98.6895	98.524
3518.2	98.6771	98.5103
3516.78	98.6645	98.4965
3515.37	98.6517	98.4827
3513.95	98.6389	98.4708
3512.53	98.6261	98.4588
3511.11	98.6136	98.4468
3509.7	98.6013	98.4366
3508.28	98.5894	98.4263
3506.86	98.5755	98.4178
3505.44	98.564	98.409
3504.02	98.5524	98.4002
3502.6	98.5385	98.3931
3501.19	98.5265	98.3839
3499.77	98.5118	98.3744
3498.35	98.4964	98.3646
3496.93	98.4825	98.3547
3495.51	98.4654	98.3447
3494.1	98.4494	98.3348
3492.68	98.4321	98.3229
3491.26	98.4158	98.311
3489.84	98.3981	98.2991
3488.42	98.3791	98.2873
3487.01	98.3589	98.2737
3485.59	98.3377	98.2601
3484.17	98.3155	98.2465
3482.75	98.2925	98.2311
3481.33	98.2688	98.2156
3479.91	98.2445	98.2002
3478.5	98.2196	98.1829
3477.08	98.1944	98.1655
3475.66	98.1689	98.1481
3474.24	98.1432	98.1307
3472.82	98.1153	98.1115
3471.41	98.0903	98.0921
3469.99	98.0661	98.0744
3468.57	98.0448	98.0566
3467.15	98.0243	98.0385
3465.74	98.0046	98.0204
3464.32	97.9858	98.0022
3462.9	97.9681	97.984
3461.48	97.9513	97.9659
3460.06	97.9351	97.9497
3458.64	97.9197	97.9334
3457.23	97.9072	97.9151
3455.81	97.893	97.8968
3454.39	97.8813	97.8783
3452.97	97.8699	97.8598
3451.55	97.8585	97.843
3450.14	97.847	97.8261
3448.72	97.8351	97.8091
3447.3	97.8226	97.7921
3445.88	97.8097	97.7751
3444.46	97.7965	97.7582
3443.05	97.7828	97.7414
3441.63	97.7684	97.7249
3440.21	97.7534	97.7087
3438.79	97.7356	97.6928
3437.37	97.717	97.6774
3435.96	97.6979	97.6624
3434.54	97.6784	97.6479
3433.12	97.6586	97.6341
3431.7	97.6386	97.6189
3430.28	97.6164	97.6042
3428.86	97.5946	97.59
3427.45	97.5709	97.5765
3426.03	97.5495	97.5636
3424.61	97.5282	97.5514
3423.19	97.507	97.54
3421.78	97.486	97.5294
3420.36	97.4654	97.5177
3418.94	97.4452	97.5068
3417.52	97.4256	97.4965
3416.1	97.4088	97.4871
3414.68	97.3924	97.4786
3413.27	97.3766	97.469
3411.85	97.3616	97.4601
3410.43	97.3449	97.4519
3409.01	97.3289	97.4446
3407.59	97.3136	97.4382
3406.18	97.2967	97.4306
3404.76	97.2803	97.4238
3403.34	97.2647	97.4178
3401.92	97.2475	97.4125
3400.5	97.2308	97.4081
3399.09	97.2123	97.4026
3397.67	97.1941	97.3977
3396.25	97.1741	97.3953
3394.83	97.1542	97.3915
3393.41	97.1346	97.388
3392	97.1154	97.3829
3390.58	97.0965	97.3779
3389.16	97.0781	97.3749
3387.74	97.0602	97.3699
3386.32	97.043	97.3646
3384.91	97.0265	97.3593
3383.49	97.0107	97.3537
3382.07	96.9957	97.3481
3380.65	96.9816	97.3423
3379.23	96.9685	97.3365
3377.82	96.9588	97.3306
3376.4	96.9506	97.3248
3374.98	96.9439	97.3189
3373.56	96.9364	97.3131
3372.14	96.9303	97.3074
3370.72	96.9255	97.3001
3369.31	96.9244	97.2931
3367.89	96.9244	97.2864
3366.47	96.9233	97.2802
3365.05	96.9233	97.2744
3363.64	96.9244	97.2691
3362.22	96.9243	97.2642
3360.8	96.9251	97.2598
3359.38	96.9223	97.2559
3357.96	96.9206	97.2526
3356.54	96.9175	97.2498
3355.13	96.9151	97.2456
3353.71	96.9112	97.2418
3352.29	96.9076	97.2384
3350.87	96.9046	97.2354
3349.45	96.9	97.2328
3348.04	96.8938	97.2307
3346.62	96.8881	97.229
3345.2	96.8829	97.2275
3343.78	96.8782	97.2261
3342.36	96.8741	97.2248
3340.95	96.8704	97.2235
3339.53	96.8673	97.2222
3338.11	96.8647	97.2211
3336.69	96.8625	97.2164
3335.27	96.8633	97.2118
3333.86	96.865	97.2073
3332.44	96.8696	97.203
3331.02	96.8723	97.1988
3329.6	96.8753	97.1947
3328.18	96.8785	97.1908
3326.76	96.8819	97.1853
3325.35	96.8856	97.1802
3323.93	96.8895	97.1755
3322.51	96.8938	97.1712
3321.09	96.8979	97.1672
3319.68	96.9017	97.1619
3318.26	96.9052	97.1572
3316.84	96.9083	97.1531
3315.42	96.9089	97.1496
3314	96.9096	97.1467
3312.58	96.9102	97.1444
3311.17	96.9109	97.1426
3309.75	96.9115	97.1414
3308.33	96.9121	97.1408
3306.91	96.9106	97.1408
3305.49	96.9095	97.1413
3304.08	96.9086	97.1423
3302.66	96.9081	97.1439
3301.24	96.9057	97.1461
3299.82	96.9039	97.1488
3298.4	96.9028	97.1519
3296.99	96.9022	97.1557
3295.57	96.9021	97.1599
3294.15	96.9025	97.1629
3292.73	96.9014	97.1667
3291.31	96.9011	97.1711
3289.9	96.9015	97.1763
3288.48	96.9027	97.1804
3287.06	96.9046	97.1855
3285.64	96.9072	97.1914
3284.22	96.9104	97.1982
3282.8	96.9143	97.2058
3281.39	96.9188	97.2123
3279.97	96.9238	97.2177
3278.55	96.9293	97.2238
3277.13	96.9354	97.2308
3275.72	96.9419	97.2384
3274.3	96.9465	97.2448
3272.88	96.9511	97.2516
3271.46	96.9558	97.2588
3270.04	96.9584	97.2664
3268.62	96.9612	97.2743
3267.21	96.9643	97.2826
3265.79	96.9676	97.2911
3264.37	96.9713	97.2999
3262.95	96.9757	97.3088
3261.53	96.9809	97.3179
3260.12	96.9867	97.3272
3258.7	96.9931	97.3365
3257.28	96.9979	97.346
3255.86	97.0036	97.3574
3254.44	97.0125	97.3691
3253.03	97.0223	97.3809
3251.61	97.0332	97.393
3250.19	97.0451	97.4052
3248.77	97.0578	97.4175
3247.35	97.0713	97.4299
3245.94	97.0857	97.4424
3244.52	97.0987	97.4549
3243.1	97.1128	97.4657
3241.68	97.1278	97.4767
3240.26	97.1436	97.4878
3238.84	97.1604	97.4991
3237.43	97.1755	97.5105
3236.01	97.191	97.522
3234.59	97.2047	97.5335
3233.17	97.219	97.5432
3231.76	97.2337	97.5532
3230.34	97.2488	97.5613
3228.92	97.2643	97.5693
3227.5	97.28	97.5771
3226.08	97.2935	97.583
3224.66	97.3046	97.5888
3223.25	97.3157	97.5946
3221.83	97.3266	97.6022
3220.41	97.3397	97.6098
3218.99	97.3529	97.6174
3217.57	97.3639	97.625
3216.16	97.375	97.6325
3214.74	97.3863	97.6398
3213.32	97.3954	97.6453
3211.9	97.407	97.6527
3210.48	97.4192	97.6603
3209.07	97.4316	97.668
3207.65	97.4443	97.6758
3206.23	97.4574	97.6836
3204.81	97.4712	97.6935
3203.39	97.4856	97.7035
3201.98	97.5025	97.7136
3200.56	97.5195	97.7239
3199.14	97.5365	97.7342
3197.72	97.5558	97.7446
3196.3	97.5752	97.755
3194.89	97.5947	97.7635
3193.47	97.6142	97.7723
3192.05	97.6335	97.7811
3190.63	97.6527	97.7899
3189.21	97.6717	97.7988
3187.8	97.6903	97.8076
3186.38	97.7084	97.8163
3184.96	97.7261	97.8248
3183.54	97.7432	97.8332
3182.12	97.7596	97.8414
3180.7	97.7753	97.8493
3179.29	97.7902	97.8589
3177.87	97.8042	97.8683
3176.45	97.8172	97.8775
3175.03	97.8315	97.8866
3173.61	97.8451	97.8956
3172.2	97.8578	97.9048
3170.78	97.8675	97.9142
3169.36	97.8789	97.9236
3167.94	97.8899	97.9331
3166.52	97.9004	97.9426
3165.11	97.9103	97.954
3163.69	97.9197	97.9639
3162.27	97.9308	97.9741
3160.85	97.9393	97.9847
3159.43	97.9477	97.9955
3158.02	97.9559	98.0048
3156.6	97.9638	98.0146
3155.18	97.9713	98.0247
3153.76	97.9784	98.0352
3152.34	97.9829	98.0442
3150.93	97.9872	98.0537
3149.51	97.9935	98.0636
3148.09	97.9998	98.0738
3146.67	98.0059	98.0844
3145.25	98.0098	98.0952
3143.84	98.0137	98.1063
3142.42	98.0176	98.1175
3141	98.0213	98.1288
3139.58	98.0273	98.1402
3138.16	98.0334	98.1516
3136.74	98.0395	98.1629
3135.33	98.0455	98.1742
3133.91	98.0513	98.1853
3132.49	98.057	98.1962
3131.07	98.0624	98.2068
3129.66	98.0698	98.2172
3128.24	98.0772	98.2292
3126.82	98.0845	98.241
3125.4	98.0916	98.2526
3123.98	98.0984	98.264
3122.57	98.1073	98.2751
3121.15	98.1162	98.284
3119.73	98.125	98.2929
3118.31	98.1361	98.3034
3116.89	98.1474	98.314
3115.47	98.1588	98.3244
3114.06	98.1703	98.3347
3112.64	98.1818	98.3449
3111.22	98.1958	98.3551
3109.8	98.2101	98.3654
3108.38	98.2247	98.376
3106.97	98.235	98.3866
3105.55	98.2455	98.3973
3104.13	98.2562	98.408
3102.71	98.267	98.4187
3101.29	98.2779	98.4293
3099.88	98.2887	98.4398
3098.46	98.2995	98.452
3097.04	98.3103	98.4644
3095.62	98.3208	98.4767
3094.2	98.3312	98.4889
3092.78	98.3413	98.5011
3091.37	98.3512	98.5131
3089.95	98.3607	98.5267
3088.53	98.3677	98.5399
3087.11	98.3746	98.5525
3085.7	98.3813	98.5647
3084.28	98.3878	98.5764
3082.86	98.3919	98.5875
3081.44	98.396	98.5979
3080.02	98.4	98.6097
3078.61	98.4038	98.6211
3077.19	98.4073	98.632
3075.77	98.4109	98.6424
3074.35	98.4147	98.6523
3072.93	98.4188	98.6616
3071.51	98.423	98.6686
3070.1	98.4273	98.6753
3068.68	98.4316	98.6815
3067.26	98.4358	98.6873
3065.84	98.4423	98.6908
3064.42	98.449	98.694
3063.01	98.4578	98.6969
3061.59	98.4663	98.6994
3060.17	98.4744	98.7016
3058.75	98.4821	98.7052
3057.33	98.4918	98.7086
3055.92	98.4993	98.7116
3054.5	98.5069	98.7144
3053.08	98.5145	98.7168
3051.66	98.5222	98.7187
3050.24	98.5323	98.7203
3048.83	98.5405	98.7234
3047.41	98.5494	98.7262
3045.99	98.5587	98.7287
3044.57	98.5684	98.7309
3043.15	98.5786	98.7347
3041.74	98.5892	98.7383
3040.32	98.6	98.7419
3038.9	98.6111	98.7452
3037.48	98.6224	98.7503
3036.06	98.6338	98.7554
3034.64	98.6454	98.7604
3033.23	98.657	98.7655
3031.81	98.6686	98.7704
3030.39	98.6823	98.7754
3028.97	98.6955	98.7802
3027.55	98.7083	98.785
3026.14	98.7205	98.7896
3024.72	98.7323	98.7958
3023.3	98.7455	98.8017
3021.88	98.7578	98.8072
3020.46	98.7691	98.8123
3019.05	98.7794	98.8169
3017.63	98.7887	98.8229
3016.21	98.7969	98.8283
3014.79	98.804	98.833
3013.37	98.81	98.837
3011.96	98.8193	98.8404
3010.54	98.8275	98.8431
3009.12	98.8345	98.8451
3007.7	98.8403	98.8464
3006.28	98.8449	98.849
3004.87	98.8483	98.8511
3003.45	98.8505	98.8528
3002.03	98.8536	98.854
3000.61	98.8551	98.853
2999.19	98.855	98.8517
2997.78	98.8534	98.8502
2996.36	98.8502	98.8505
2994.94	98.8455	98.8507
2993.52	98.8416	98.8509
2992.1	98.8365	98.851
2990.68	98.8302	98.8529
2989.27	98.8227	98.8545
2987.85	98.8186	98.8559
2986.43	98.8132	98.8571
2985.01	98.8068	98.858
2983.59	98.7992	98.8605
2982.18	98.7906	98.8625
2980.76	98.7834	98.8641
2979.34	98.7775	98.8652
2977.92	98.7708	98.866
2976.51	98.7631	98.8663
2975.09	98.7546	98.8661
2973.67	98.7453	98.865
2972.25	98.7353	98.8631
2970.83	98.7245	98.8604
2969.41	98.7132	98.8569
2968	98.6988	98.8526
2966.58	98.6835	98.8475
2965.16	98.6674	98.8417
2963.74	98.6505	98.8351
2962.32	98.6328	98.8278
2960.91	98.6168	98.8198
2959.49	98.6004	98.811
2958.07	98.5838	98.8015
2956.65	98.5669	98.7933
2955.23	98.5498	98.7847
2953.82	98.5349	98.7773
2952.4	98.5204	98.7694
2950.98	98.5061	98.7627
2949.56	98.4922	98.7558
2948.14	98.4787	98.7467
2946.72	98.4658	98.7376
2945.31	98.4533	98.7284
2943.89	98.4415	98.7192
2942.47	98.4304	98.7099
2941.05	98.4199	98.699
2939.64	98.4103	98.6883
2938.22	98.4015	98.6778
2936.8	98.3936	98.666
2935.38	98.3843	98.6546
2933.96	98.3757	98.6438
2932.55	98.3678	98.6318
2931.13	98.3607	98.6206
2929.71	98.3544	98.6102
2928.29	98.3466	98.6006
2926.87	98.3393	98.5918
2925.45	98.3328	98.5838
2924.04	98.3268	98.5766
2922.62	98.3216	98.5702
2921.2	98.3171	98.5647
2919.78	98.3135	98.56
2918.36	98.3106	98.5561
2916.95	98.3083	98.5531
2915.53	98.3062	98.551
2914.11	98.3044	98.5496
2912.69	98.3029	98.5492
2911.27	98.3018	98.5496
2909.86	98.3032	98.5489
2908.44	98.3047	98.5489
2907.02	98.3039	98.5495
2905.6	98.303	98.5508
2904.18	98.302	98.5527
2902.77	98.2989	98.5515
2901.35	98.2961	98.551
2899.93	98.2936	98.5511
2898.51	98.2915	98.5517
2897.09	98.2878	98.553
2895.68	98.2848	98.5549
2894.26	98.2805	98.5556
2892.84	98.2749	98.5571
2891.42	98.268	98.5594
2890	98.2622	98.5625
2888.59	98.2576	98.5662
2887.17	98.2519	98.5707
2885.75	98.2477	98.5779
2884.33	98.2425	98.586
2882.91	98.2382	98.5949
2881.49	98.235	98.6048
2880.08	98.2306	98.6156
2878.66	98.2275	98.6273
2877.24	98.2257	98.6398
2875.82	98.225	98.6512
2874.4	98.2275	98.6632
2872.99	98.2308	98.6758
2871.57	98.2348	98.689
2870.15	98.2395	98.7027
2868.73	98.245	98.715
2867.31	98.2511	98.7276
2865.9	98.2578	98.7404
2864.48	98.2651	98.7535
2863.06	98.2729	98.7668
2861.64	98.2813	98.7803
2860.22	98.2902	98.7921
2858.81	98.2996	98.8037
2857.39	98.3094	98.8152
2855.97	98.3176	98.8266
2854.55	98.3265	98.8378
2853.13	98.336	98.8488
2851.72	98.3462	98.8579
2850.3	98.3569	98.867
2848.88	98.3683	98.8759
2847.46	98.3801	98.8848
2846.04	98.3903	98.8935
2844.62	98.4012	98.9021
2843.21	98.4129	98.9088
2841.79	98.4252	98.9154
2840.37	98.4381	98.922
2838.95	98.4516	98.9265
2837.53	98.4635	98.9307
2836.12	98.4762	98.9344
2834.7	98.4896	98.9378
2833.28	98.5037	98.9425
2831.86	98.5183	98.947
2830.45	98.5335	98.9511
2829.03	98.5492	98.9549
2827.61	98.5653	98.96
2826.19	98.5818	98.9663
2824.77	98.5985	98.9721
2823.35	98.6155	98.9775
2821.94	98.6303	98.9842
2820.52	98.6448	98.9906
2819.1	98.6591	98.9967
2817.68	98.673	99.0043
2816.26	98.6864	99.0118
2814.85	98.6969	99.0191
2813.43	98.7065	99.0261
2812.01	98.7152	99.033
2810.59	98.7227	99.0396
2809.17	98.7312	99.0459
2807.76	98.7405	99.052
2806.34	98.7485	99.0578
2804.92	98.7552	99.0633
2803.5	98.7604	99.0667
2802.08	98.7666	99.07
2800.66	98.7716	99.0749
2799.25	98.7758	99.0794
2797.83	98.7793	99.0835
2796.41	98.7845	99.0872
2794.99	98.7894	99.0904
2793.57	98.7939	99.0932
2792.16	98.8003	99.0955
2790.74	98.8066	99.0973
2789.32	98.8127	99.0987
2787.9	98.8187	99.1014
2786.49	98.8243	99.1039
2785.07	98.8322	99.106
2783.65	98.8401	99.1079
2782.23	98.848	99.1093
2780.81	98.8559	99.1105
2779.39	98.8614	99.1115
2777.98	98.8665	99.1126
2776.56	98.8712	99.1137
2775.14	98.8755	99.1149
2773.72	98.8793	99.1145
2772.3	98.8826	99.1142
2770.89	98.8854	99.1143
2769.47	98.8877	99.1146
2768.05	98.8893	99.115
2766.63	98.8883	99.1157
2765.21	98.887	99.1148
2763.8	98.8853	99.1161
2762.38	98.8832	99.1174
2760.96	98.883	99.1189
2759.54	98.8828	99.1205
2758.12	98.8823	99.1222
2756.71	98.8817	99.124
2755.29	98.8808	99.1258
2753.87	98.8797	99.1294
2752.45	98.8762	99.1328
2751.03	98.8752	99.1359
2749.61	98.8745	99.1389
2748.2	98.8761	99.1416
2746.78	98.8777	99.144
2745.36	98.8791	99.1462
2743.94	98.8805	99.1482
2742.53	98.8841	99.1498
2741.11	98.888	99.1512
2739.69	98.892	99.1505
2738.27	98.8962	99.1497
2736.85	98.9005	99.1508
2735.43	98.905	99.1519
2734.02	98.9097	99.1532
2732.6	98.9145	99.1546
2731.18	98.9194	99.156
2729.76	98.9244	99.1575
2728.34	98.9296	99.161
2726.93	98.9348	99.1648
2725.51	98.9401	99.1689
2724.09	98.9455	99.1732
2722.67	98.951	99.1778
2721.25	98.9565	99.1826
2719.84	98.962	99.1877
2718.42	98.9676	99.1947
2717	98.9732	99.2018
2715.58	98.9789	99.2089
2714.16	98.9821	99.216
2712.75	98.9829	99.2211
2711.33	98.9836	99.226
2709.91	98.9843	99.2307
2708.49	98.9849	99.2351
2707.07	98.9853	99.2393
2705.66	98.9856	99.2415
2704.24	98.9881	99.2437
2702.82	98.9907	99.2459
2701.4	98.9934	99.248
2699.98	98.9962	99.25
2698.57	98.9991	99.252
2697.15	99.002	99.2521
2695.73	99.0049	99.2524
2694.31	99.0078	99.2528
2692.89	99.0107	99.2532
2691.47	99.0135	99.2538
2690.06	99.0163	99.2544
2688.64	99.019	99.257
2687.22	99.0216	99.2599
2685.8	99.0241	99.261
2684.39	99.0265	99.2622
2682.97	99.0287	99.2633
2681.55	99.0307	99.2644
2680.13	99.0325	99.2655
2678.71	99.0341	99.2665
2677.29	99.0354	99.2674
2675.88	99.0365	99.2683
2674.46	99.0373	99.269
2673.04	99.0379	99.2695
2671.62	99.0405	99.2699
2670.2	99.0431	99.2702
2668.79	99.0457	99.2703
2667.37	99.0483	99.2702
2665.95	99.0508	99.2698
2664.53	99.0534	99.2712
2663.11	99.0559	99.2726
2661.7	99.0583	99.2739
2660.28	99.0606	99.2752
2658.86	99.0629	99.2784
2657.44	99.0675	99.2818
2656.02	99.0724	99.2854
2654.61	99.0775	99.2891
2653.19	99.0805	99.293
2651.77	99.0833	99.297
2650.35	99.0861	99.3032
2648.93	99.0888	99.3077
2647.51	99.0913	99.3141
2646.1	99.0936	99.3204
2644.68	99.0959	99.3267
2643.26	99.098	99.3328
2641.84	99.0999	99.3389
2640.43	99.1016	99.3449
2639.01	99.1032	99.3488
2637.59	99.1045	99.3524
2636.17	99.1057	99.3556
2634.75	99.1066	99.3585
2633.33	99.1074	99.3611
2631.92	99.1078	99.3634
2630.5	99.1081	99.3652
2629.08	99.1081	99.3667
2627.66	99.1078	99.3679
2626.24	99.1072	99.3687
2624.83	99.1064	99.3711
2623.41	99.1053	99.3733
2621.99	99.1038	99.3754
2620.57	99.1021	99.3773
2619.15	99.1	99.3791
2617.74	99.1	99.3808
2616.32	99.1	99.3805
2614.9	99.1	99.3804
2613.48	99.1	99.3803
2612.06	99.1	99.3802
2610.65	99.1	99.3803
2609.23	99.1	99.3803
2607.81	99.0979	99.3805
2606.39	99.0962	99.3806
2604.97	99.0947	99.3808
2603.55	99.0936	99.3791
2602.14	99.0928	99.3772
2600.72	99.0922	99.375
2599.3	99.0919	99.3726
2597.88	99.0919	99.37
2596.47	99.0922	99.3671
2595.05	99.0926	99.364
2593.63	99.0934	99.3605
2592.21	99.0943	99.3568
2590.79	99.0955	99.3547
2589.38	99.0968	99.3526
2587.96	99.0984	99.3504
2586.54	99.1001	99.3481
2585.12	99.102	99.3457
2583.7	99.1041	99.3432
2582.28	99.1064	99.3426
2580.87	99.1087	99.3421
2579.45	99.1112	99.3418
2578.03	99.1139	99.3415
2576.61	99.1167	99.3414
2575.19	99.1195	99.3414
2573.78	99.1225	99.3415
2572.36	99.1255	99.3418
2570.94	99.1286	99.3421
2569.52	99.1318	99.3426
2568.1	99.135	99.3432
2566.69	99.1383	99.344
2565.27	99.1416	99.3449
2563.85	99.145	99.3441
2562.43	99.1483	99.3437
2561.01	99.1538	99.3437
2559.59	99.1589	99.344
2558.18	99.1636	99.3446
2556.76	99.1681	99.3455
2555.34	99.1722	99.3467
2553.92	99.176	99.3483
2552.51	99.1795	99.3502
2551.09	99.1826	99.3541
2549.67	99.1854	99.3581
2548.25	99.1879	99.3622
2546.83	99.19	99.3663
2545.41	99.1918	99.3705
2544	99.1912	99.3748
2542.58	99.1906	99.3809
2541.16	99.19	99.3868
2539.74	99.1894	99.3926
2538.32	99.1887	99.3983
2536.91	99.188	99.4038
2535.49	99.1872	99.4093
2534.07	99.1843	99.4145
2532.65	99.1816	99.4177
2531.23	99.1792	99.4189
2529.82	99.179	99.4198
2528.4	99.1787	99.4207
2526.98	99.1783	99.4214
2525.56	99.1777	99.422
2524.14	99.177	99.4225
2522.73	99.1761	99.4228
2521.31	99.1749	99.4229
2519.89	99.1736	99.4229
2518.47	99.1721	99.4227
2517.05	99.1704	99.4224
2515.64	99.1685	99.4201
2514.22	99.1663	99.4179
2512.8	99.1663	99.4157
2511.38	99.1663	99.4135
2509.96	99.1665	99.4113
2508.55	99.1647	99.4091
2507.13	99.1633	99.4069
2505.71	99.1623	99.4047
2504.29	99.1617	99.4024
2502.87	99.1615	99.4001
2501.45	99.1616	99.3997
2500.04	99.16	99.3994
2498.62	99.1591	99.3993
2497.2	99.1589	99.3994
2495.78	99.1593	99.3996
2494.36	99.1604	99.3999
2492.95	99.162	99.3986
2491.53	99.1642	99.3977
2490.11	99.167	99.3971
2488.69	99.1703	99.3969
2487.27	99.1741	99.3969
2485.86	99.1785	99.3973
2484.44	99.1853	99.3979
2483.02	99.1924	99.3989
2481.6	99.1995	99.4018
2480.18	99.2068	99.4048
2478.77	99.2141	99.4078
2477.35	99.2216	99.4109
2475.93	99.2291	99.4139
2474.51	99.2367	99.417
2473.09	99.2444	99.4201
2471.68	99.2522	99.4232
2470.26	99.2599	99.4263
2468.84	99.2698	99.4293
2467.42	99.2794	99.4324
2466	99.2863	99.4355
2464.59	99.2926	99.4385
2463.17	99.2981	99.4415
2461.75	99.3031	99.4444
2460.33	99.3073	99.4473
2458.91	99.3109	99.4502
2457.49	99.3137	99.453
2456.08	99.3159	99.4557
2454.66	99.3174	99.4584
2453.24	99.3181	99.461
2451.82	99.3181	99.4618
2450.41	99.3173	99.4628
2448.99	99.3182	99.4658
2447.57	99.3167	99.4692
2446.15	99.315	99.4729
2444.73	99.3132	99.477
2443.32	99.3113	99.4814
2441.9	99.3093	99.4862
2440.48	99.3071	99.4912
2439.06	99.3072	99.4966
2437.64	99.3075	99.5041
2436.22	99.308	99.5096
2434.81	99.3062	99.515
2433.39	99.3043	99.5203
2431.97	99.3023	99.5271
2430.55	99.3001	99.5336
2429.13	99.2977	99.5396
2427.72	99.295	99.5433
2426.3	99.2922	99.5481
2424.88	99.2892	99.5521
2423.46	99.2859	99.5552
2422.04	99.2824	99.5574
2420.63	99.2808	99.5588
2419.21	99.2786	99.5594
2417.79	99.2757	99.5591
2416.37	99.2724	99.5599
2414.95	99.2684	99.5583
2413.53	99.2662	99.5564
2412.12	99.2639	99.554
2410.7	99.2613	99.5513
2409.28	99.2584	99.5465
2407.86	99.2554	99.5415
2406.45	99.2501	99.5363
2405.03	99.2474	99.5309
2403.61	99.2451	99.5254
2402.19	99.2434	99.5179
2400.77	99.2421	99.5124
2399.36	99.2414	99.5072
2397.94	99.2412	99.5022
2396.52	99.2415	99.4974
2395.1	99.2423	99.4929
2393.68	99.2417	99.4886
2392.26	99.2419	99.4846
2390.85	99.243	99.4807
2389.43	99.2426	99.4771
2388.01	99.2427	99.4737
2386.59	99.2434	99.4687
2385.17	99.2446	99.4659
2383.76	99.2463	99.4633
2382.34	99.2485	99.4608
2380.92	99.2512	99.4586
2379.5	99.2544	99.4565
2378.08	99.2581	99.4565
2376.67	99.2622	99.4569
2375.25	99.2668	99.4577
2373.83	99.2694	99.4589
2372.41	99.2721	99.4605
2370.99	99.2749	99.4625
2369.58	99.2777	99.4666
2368.16	99.2806	99.4708
2366.74	99.2834	99.4733
2365.32	99.2863	99.4757
2363.9	99.2891	99.4781
2362.49	99.2919	99.4804
2361.07	99.2946	99.4827
2359.65	99.2972	99.4848
2358.23	99.2997	99.487
2356.81	99.3021	99.4891
2355.39	99.3043	99.4911
2353.98	99.3063	99.493
2352.56	99.3106	99.495
2351.14	99.315	99.4968
2349.72	99.3196	99.4986
2348.3	99.3242	99.5003
2346.89	99.329	99.502
2345.47	99.3338	99.5036
2344.05	99.3388	99.5052
2342.63	99.3438	99.5067
2341.21	99.3489	99.5082
2339.8	99.354	99.5096
2338.38	99.3592	99.5109
2336.96	99.3644	99.5142
2335.54	99.3696	99.5176
2334.12	99.3749	99.5212
2332.71	99.3801	99.5251
2331.29	99.3854	99.5291
2329.87	99.3906	99.5333
2328.45	99.3958	99.5377
2327.03	99.401	99.5423
2325.62	99.4037	99.5471
2324.2	99.406	99.5522
2322.78	99.4079	99.5555
2321.36	99.4094	99.5588
2319.94	99.4104	99.5622
2318.53	99.4109	99.5655
2317.11	99.411	99.5668
2315.69	99.4105	99.5679
2314.27	99.4094	99.5688
2312.85	99.4078	99.5695
2311.43	99.4081	99.5679
2310.02	99.4081	99.5658
2308.6	99.4078	99.5632
2307.18	99.4072	99.5601
2305.76	99.4064	99.5565
2304.34	99.4053	99.5523
2302.93	99.4038	99.5476
2301.51	99.4021	99.5424
2300.09	99.4	99.5385
2298.67	99.4	99.5343
2297.26	99.4	99.5297
2295.84	99.4	99.5248
2294.42	99.4	99.5215
2293	99.4	99.518
2291.58	99.4	99.5144
2290.16	99.4	99.5107
2288.75	99.4	99.5068
2287.33	99.4021	99.5048
2285.91	99.4038	99.5029
2284.49	99.4053	99.501
2283.07	99.4064	99.4976
2281.66	99.4072	99.4945
2280.24	99.4078	99.4917
2278.82	99.406	99.4892
2277.4	99.4043	99.4871
2275.98	99.4026	99.4854
2274.57	99.401	99.4839
2273.15	99.3994	99.4829
2271.73	99.3979	99.4841
2270.31	99.3965	99.4839
2268.89	99.3951	99.4841
2267.47	99.3938	99.4846
2266.06	99.3925	99.4855
2264.64	99.3913	99.4867
2263.22	99.3902	99.4882
2261.8	99.3891	99.4901
2260.39	99.3881	99.4941
2258.97	99.3871	99.4982
2257.55	99.3862	99.5024
2256.13	99.3854	99.5068
2254.71	99.3846	99.5093
2253.3	99.3839	99.5118
2251.88	99.3832	99.5141
2250.46	99.3826	99.5164
2249.04	99.3821	99.5185
2247.62	99.3816	99.5206
2246.2	99.3812	99.5226
2244.79	99.3808	99.5245
2243.37	99.3805	99.5263
2241.95	99.3803	99.528
2240.53	99.3801	99.5297
2239.11	99.38	99.5312
2237.7	99.3799	99.5309
2236.28	99.3799	99.5307
2234.86	99.3779	99.5307
2233.44	99.3763	99.5308
2232.02	99.375	99.531
2230.61	99.3741	99.5313
2229.19	99.3736	99.5317
2227.77	99.3734	99.5322
2226.35	99.3735	99.5311
2224.93	99.3761	99.5303
2223.52	99.3786	99.5298
2222.1	99.3811	99.5295
2220.68	99.3837	99.5296
2219.26	99.3862	99.5316
2217.84	99.3886	99.5337
2216.43	99.3911	99.5358
2215.01	99.3936	99.5379
2213.59	99.3961	99.5401
2212.17	99.3985	99.5422
2210.75	99.4009	99.5444
2209.34	99.4034	99.5483
2207.92	99.4058	99.5519
2206.5	99.4082	99.5554
2205.08	99.4106	99.5585
2203.66	99.413	99.5615
2202.24	99.4154	99.5642
2200.83	99.4157	99.5667
2199.41	99.4163	99.569
2197.99	99.4172	99.571
2196.57	99.4184	99.5729
2195.15	99.4199	99.5727
2193.74	99.4217	99.5725
2192.32	99.4213	99.5723
2190.9	99.4208	99.5721
2189.48	99.4202	99.5719
2188.06	99.4195	99.5716
2186.65	99.4187	99.5713
2185.23	99.4176	99.571
2183.81	99.4188	99.5706
2182.39	99.4202	99.5701
2180.97	99.4216	99.5696
2179.56	99.4232	99.569
2178.14	99.4269	99.5684
2176.72	99.4304	99.5677
2175.3	99.4337	99.5669
2173.88	99.4368	99.566
2172.47	99.4396	99.565
2171.05	99.4422	99.5657
2169.63	99.4446	99.566
2168.21	99.4467	99.5662
2166.79	99.4487	99.5666
2165.38	99.4503	99.5671
2163.96	99.4518	99.5677
2162.54	99.453	99.5685
2161.12	99.454	99.5694
2159.7	99.4548	99.5704
2158.28	99.4553	99.5715
2156.87	99.4556	99.5728
2155.45	99.4557	99.5742
2154.03	99.4555	99.5757
2152.61	99.4551	99.5774
2151.2	99.4545	99.5792
2149.78	99.4537	99.5811
2148.36	99.4526	99.5832
2146.94	99.4513	99.5854
2145.52	99.4498	99.5857
2144.1	99.448	99.5859
2142.69	99.446	99.5861
2141.27	99.4438	99.5861
2139.85	99.4438	99.586
2138.43	99.4438	99.5857
2137.01	99.444	99.5854
2135.6	99.4444	99.5849
2134.18	99.4449	99.5842
2132.76	99.4455	99.5834
2131.34	99.4463	99.5824
2129.92	99.4449	99.5813
2128.51	99.4433	99.5801
2127.09	99.4415	99.5786
2125.67	99.4396	99.577
2124.25	99.4375	99.5751
2122.83	99.4353	99.5751
2121.41	99.4329	99.5751
2120	99.4303	99.5752
2118.58	99.4276	99.5752
2117.16	99.4247	99.5754
2115.74	99.4217	99.5755
2114.32	99.4185	99.5757
2112.91	99.4151	99.576
2111.49	99.4116	99.5782
2110.07	99.4079	99.5807
2108.65	99.4041	99.5853
2107.24	99.4001	99.5899
2105.82	99.3984	99.5946
2104.4	99.3968	99.5974
2102.98	99.3955	99.6
2101.56	99.3943	99.6025
2100.14	99.3934	99.6049
2098.73	99.3926	99.6072
2097.31	99.3922	99.6094
2095.89	99.3919	99.6114
2094.47	99.3919	99.6114
2093.05	99.3922	99.611
2091.64	99.3928	99.6103
2090.22	99.3936	99.6076
2088.8	99.3947	99.6047
2087.38	99.3941	99.6017
2085.96	99.3941	99.5986
2084.55	99.3947	99.5953
2083.13	99.3936	99.592
2081.71	99.3928	99.5885
2080.29	99.3922	99.5868
2078.87	99.3919	99.5852
2077.46	99.3919	99.5837
2076.04	99.3922	99.5822
2074.62	99.3926	99.5809
2073.2	99.3934	99.5796
2071.78	99.3943	99.5784
2070.36	99.3955	99.5773
2068.95	99.3968	99.5746
2067.53	99.3984	99.5722
2066.11	99.4001	99.57
2064.69	99.402	99.5682
2063.28	99.4041	99.5666
2061.86	99.4064	99.5654
2060.44	99.4087	99.5644
2059.02	99.4112	99.5637
2057.6	99.4139	99.5632
2056.18	99.4167	99.5611
2054.77	99.4195	99.5589
2053.35	99.4225	99.5588
2051.93	99.4255	99.5589
2050.51	99.4286	99.5592
2049.09	99.4318	99.5597
2047.68	99.435	99.5605
2046.26	99.4383	99.5615
2044.84	99.4416	99.5626
2043.42	99.445	99.564
2042	99.4483	99.5656
2040.59	99.4496	99.5673
2039.17	99.4512	99.5693
2037.75	99.4531	99.5714
2036.33	99.4553	99.5737
2034.91	99.4577	99.5761
2033.5	99.4604	99.5788
2032.08	99.4633	99.5815
2030.66	99.4664	99.5845
2029.24	99.4697	99.5875
2027.82	99.4731	99.5907
2026.4	99.4767	99.5941
2024.99	99.4804	99.5976
2023.57	99.4842	99.6012
2022.15	99.4881	99.6048
2020.73	99.492	99.6087
2019.32	99.496	99.6126
2017.9	99.5	99.6166
2016.48	99.504	99.6207
2015.06	99.508	99.6249
2013.64	99.5119	99.6292
2012.22	99.5158	99.6335
2010.81	99.5196	99.638
2009.39	99.5254	99.6425
2007.97	99.5307	99.647
2006.55	99.5356	99.6516
2005.13	99.54	99.658
2003.72	99.5439	99.6642
2002.3	99.5474	99.6703
2000.88	99.5503	99.6761
1999.46	99.5528	99.6818
1998.04	99.5547	99.6873
1996.63	99.5562	99.6926
1995.21	99.557	99.6977
1993.79	99.5574	99.699
1992.37	99.5575	99.7
1990.95	99.5577	99.7009
1989.54	99.558	99.7015
1988.12	99.5584	99.7019
1986.7	99.5589	99.702
1985.28	99.5595	99.702
1983.86	99.5601	99.7016
1982.45	99.5607	99.701
1981.03	99.5614	99.7001
1979.61	99.5621	99.6989
1978.19	99.5628	99.6974
1976.77	99.5635	99.6956
1975.36	99.5643	99.6954
1973.94	99.565	99.6952
1972.52	99.5656	99.6948
1971.1	99.5663	99.6943
1969.68	99.5669	99.6937
1968.27	99.5674	99.6929
1966.85	99.5679	99.692
1965.43	99.5683	99.691
1964.01	99.5686	99.6899
1962.59	99.5689	99.6885
1961.17	99.569	99.6871
1959.76	99.5711	99.6854
1958.34	99.5727	99.6836
1956.92	99.5739	99.6817
1955.5	99.5746	99.6795
1954.08	99.5728	99.6792
1952.67	99.5709	99.6788
1951.25	99.5688	99.6786
1949.83	99.5666	99.6783
1948.41	99.5643	99.6782
1946.99	99.5618	99.678
1945.58	99.5615	99.6779
1944.16	99.5614	99.6779
1942.74	99.5614	99.6779
1941.32	99.5616	99.6779
1939.9	99.5599	99.678
1938.49	99.5587	99.6782
1937.07	99.5579	99.6783
1935.65	99.5576	99.6786
1934.23	99.5578	99.6788
1932.81	99.5584	99.6792
1931.4	99.5594	99.6795
1929.98	99.5609	99.6799
1928.56	99.5628	99.6804
1927.14	99.565	99.6809
1925.72	99.5677	99.6814
1924.31	99.5708	99.682
1922.89	99.5742	99.6826
1921.47	99.578	99.6833
1920.05	99.5822	99.684
1918.63	99.5867	99.6848
1917.21	99.5894	99.6856
1915.8	99.5928	99.6865
1914.38	99.5944	99.6874
1912.96	99.5963	99.6883
1911.54	99.5984	99.6893
1910.12	99.6008	99.6904
1908.71	99.6033	99.6915
1907.29	99.6059	99.6926
1905.87	99.6087	99.6938
1904.45	99.6136	99.695
1903.03	99.6183	99.6962
1901.62	99.6226	99.6958
1900.2	99.6267	99.6957
1898.78	99.6304	99.6958
1897.36	99.6362	99.6961
1895.94	99.6419	99.6967
1894.53	99.6477	99.6976
1893.11	99.6534	99.6987
1891.69	99.659	99.7
1890.27	99.6645	99.6979
1888.85	99.67	99.6959
1887.44	99.6754	99.6942
1886.02	99.6807	99.6926
1884.6	99.6859	99.6912
1883.18	99.691	99.6899
1881.76	99.696	99.6888
1880.35	99.7008	99.6878
1878.93	99.7055	99.6888
1877.51	99.71	99.6902
1876.09	99.7144	99.6918
1874.67	99.7186	99.6937
1873.26	99.7226	99.696
1871.84	99.7264	99.7002
1870.42	99.73	99.7044
1869	99.7334	99.7087
1867.58	99.7365	99.713
1866.16	99.7395	99.7173
1864.75	99.7397	99.7216
1863.33	99.7394	99.7259
1861.91	99.7385	99.7303
1860.49	99.7369	99.7346
1859.08	99.7371	99.7389
1857.66	99.7369	99.7431
1856.24	99.7364	99.7474
1854.82	99.7355	99.7516
1853.4	99.7343	99.7541
1851.98	99.7306	99.7567
1850.57	99.7269	99.7595
1849.15	99.7231	99.7624
1847.73	99.7191	99.7655
1846.31	99.7151	99.7687
1844.89	99.7133	99.7721
1843.48	99.7118	99.7756
1842.06	99.7104	99.7792
1840.64	99.7091	99.7828
1839.22	99.708	99.7866
1837.8	99.7071	99.7904
1836.39	99.7063	99.7942
1834.97	99.7056	99.7981
1833.55	99.705	99.8021
1832.13	99.7045	99.806
1830.71	99.7042	99.81
1829.3	99.7039	99.814
1827.88	99.7037	99.818
1826.46	99.7035	99.8219
1825.04	99.7035	99.8258
1823.62	99.7034	99.8297
1822.2	99.7058	99.8335
1820.79	99.7086	99.8372
1819.37	99.7117	99.8409
1817.95	99.7152	99.8445
1816.53	99.7191	99.8479
1815.12	99.7233	99.8513
1813.7	99.728	99.8528
1812.28	99.733	99.8544
1810.86	99.7383	99.856
1809.44	99.7416	99.8577
1808.02	99.745	99.8595
1806.61	99.7483	99.8612
1805.19	99.7496	99.863
1803.77	99.7512	99.8647
1802.35	99.7531	99.8665
1800.93	99.7553	99.8681
1799.52	99.7577	99.8697
1798.1	99.7583	99.8713
1796.68	99.7595	99.8727
1795.26	99.7611	99.874
1793.84	99.7633	99.8769
1792.43	99.7659	99.8795
1791.01	99.7689	99.8816
1789.59	99.7723	99.8834
1788.17	99.7761	99.8865
1786.75	99.7802	99.8909
1785.34	99.7867	99.8949
1783.92	99.7932	99.9002
1782.5	99.7996	99.905
1781.08	99.8059	99.909
1779.66	99.8141	99.9125
1778.24	99.8219	99.9153
1776.83	99.8293	99.9193
1775.41	99.8361	99.9244
1773.99	99.8425	99.9289
1772.57	99.8484	99.9328
1771.15	99.8538	99.9345
1769.74	99.8586	99.9358
1768.32	99.863	99.9369
1766.9	99.8668	99.9359
1765.48	99.87	99.9349
1764.07	99.8707	99.9338
1762.65	99.8711	99.9327
1761.23	99.8712	99.9298
1759.81	99.8711	99.927
1758.39	99.8706	99.9245
1756.97	99.8743	99.9202
1755.56	99.8778	99.9159
1754.14	99.8808	99.9132
1752.72	99.8836	99.9103
1751.3	99.886	99.9071
1749.88	99.8902	99.9036
1748.47	99.8938	99.8999
1747.05	99.8967	99.8976
1745.63	99.899	99.8948
1744.21	99.9007	99.8933
1742.79	99.9018	99.891
1741.38	99.9023	99.8881
1739.96	99.9022	99.8844
1738.54	99.9036	99.8838
1737.12	99.9041	99.8825
1735.7	99.9038	99.8806
1734.29	99.9026	99.8781
1732.87	99.9005	99.8768
1731.45	99.8977	99.8746
1730.03	99.8941	99.8735
1728.61	99.8897	99.8713
1727.19	99.8866	99.87
1725.78	99.8825	99.8676
1724.36	99.8774	99.8659
1722.94	99.8733	99.8629
1721.52	99.868	99.8604
1720.11	99.8614	99.8566
1718.69	99.8556	99.8531
1717.27	99.8484	99.8482
1715.85	99.8398	99.8435
1714.43	99.8318	99.8372
1713.02	99.8221	99.8294
1711.6	99.8109	99.8218
1710.18	99.8005	99.8125
1708.76	99.791	99.8017
1707.34	99.7802	99.7893
1705.92	99.768	99.7773
1704.51	99.7546	99.7636
1703.09	99.7425	99.7484
1701.67	99.7296	99.7317
1700.25	99.716	99.7119
1698.83	99.6999	99.693
1697.42	99.6836	99.6733
1696	99.6672	99.6529
1694.58	99.6509	99.6318
1693.16	99.6367	99.6102
1691.74	99.6224	99.5881
1690.33	99.6056	99.5656
1688.91	99.5885	99.5427
1687.49	99.5712	99.5195
1686.07	99.5558	99.4961
1684.65	99.5376	99.4727
1683.23	99.5188	99.4491
1681.82	99.4994	99.4256
1680.4	99.4795	99.4022
1678.98	99.4612	99.3769
1677.56	99.4424	99.3517
1676.14	99.4229	99.3265
1674.73	99.403	99.3015
1673.31	99.3806	99.2747
1671.89	99.3582	99.248
1670.47	99.336	99.2214
1669.06	99.3163	99.193
1667.64	99.2973	99.1645
1666.22	99.279	99.1362
1664.8	99.2593	99.1079
1663.38	99.2409	99.0798
1661.96	99.2214	99.0499
1660.55	99.2029	99.0201
1659.13	99.1855	98.9904
1657.71	99.1693	98.9608
1656.29	99.1563	98.9334
1654.87	99.1419	98.9047
1653.46	99.1283	98.8768
1652.04	99.1154	98.8516
1650.62	99.1034	98.8276
1649.2	99.0923	98.8047
1647.78	99.0822	98.7813
1646.37	99.0731	98.7613
1644.95	99.0653	98.7431
1643.53	99.0561	98.725
1642.11	99.048	98.709
1640.69	99.0408	98.6952
1639.28	99.0346	98.6799
1637.86	99.0296	98.6668
1636.44	99.0257	98.6543
1635.02	99.021	98.6443
1633.6	99.0178	98.6369
1632.18	99.014	98.6302
1630.77	99.0115	98.6258
1629.35	99.0083	98.6203
1627.93	99.0045	98.6171
1626.51	99.0022	98.6165
1625.1	99.0013	98.6167
1623.68	98.9996	98.6175
1622.26	98.999	98.621
1620.84	98.9995	98.6252
1619.42	98.9968	98.6321
1618.01	98.9953	98.6398
1616.59	98.9949	98.6501
1615.17	98.9957	98.6591
1613.75	98.9953	98.6707
1612.33	98.9956	98.6827
1610.91	98.9968	98.6953
1609.5	98.9965	98.7083
1608.08	98.9974	98.7234
1606.66	98.9993	98.737
1605.24	99.0002	98.7527
1603.82	99.0047	98.7684
1602.41	99.0088	98.7859
1600.99	99.0147	98.8031
1599.57	99.0204	98.8218
1598.15	99.0259	98.8418
1596.73	99.0311	98.8612
1595.32	99.0382	98.8798
1593.9	99.0452	98.8996
1592.48	99.0545	98.9206
1591.06	99.0634	98.9406
1589.64	99.0719	98.9613
1588.22	99.0824	98.9827
1586.81	99.0947	99.0048
1585.39	99.1087	99.0293
1583.97	99.1219	99.0545
1582.55	99.1363	99.0803
1581.13	99.1518	99.1084
1579.72	99.1683	99.1367
1578.3	99.188	99.1653
1576.88	99.2109	99.1957
1575.46	99.2344	99.226
1574.05	99.2585	99.2578
1572.63	99.2831	99.2891
1571.21	99.3081	99.3199
1569.79	99.3358	99.3518
1568.37	99.3641	99.3829
1566.95	99.3949	99.413
1565.54	99.4259	99.4422
1564.12	99.4568	99.4704
1562.7	99.4876	99.4975
1561.28	99.518	99.5236
1559.86	99.5475	99.5485
1558.45	99.576	99.5705
1557.03	99.6036	99.5915
1555.61	99.63	99.6097
1554.19	99.6574	99.6271
1552.77	99.6833	99.6417
1551.36	99.7075	99.6556
1549.94	99.7301	99.6669
1548.52	99.7509	99.6775
1547.1	99.7699	99.6874
1545.68	99.7871	99.6948
1544.27	99.8024	99.7015
1542.85	99.8158	99.7074
1541.43	99.8271	99.7108
1540.01	99.8387	99.7156
1538.59	99.8465	99.7216
1537.17	99.8527	99.7268
1535.76	99.8573	99.7311
1534.34	99.8627	99.7345
1532.92	99.8667	99.7407
1531.5	99.8693	99.7458
1530.09	99.8705	99.7515
1528.67	99.8701	99.7578
1527.25	99.8682	99.7646
1525.83	99.8647	99.77
1524.41	99.8619	99.7775
1522.99	99.8599	99.7836
1521.58	99.856	99.7917
1520.16	99.8505	99.7983
1518.74	99.8452	99.8033
1517.32	99.8378	99.8084
1515.9	99.8303	99.8116
1514.49	99.8226	99.8149
1513.07	99.8149	99.8166
1511.65	99.8047	99.8167
1510.23	99.7944	99.817
1508.81	99.784	99.816
1507.4	99.7737	99.8135
1505.98	99.7612	99.8115
1504.56	99.7512	99.8066
1503.14	99.7393	99.8007
1501.72	99.7278	99.7939
1500.31	99.7169	99.7881
1498.89	99.7067	99.7815
1497.47	99.6951	99.7742
1496.05	99.6823	99.7682
1494.63	99.6728	99.7617
1493.22	99.6623	99.7547
1491.8	99.6509	99.7492
1490.38	99.6386	99.7435
1488.96	99.6277	99.7376
1487.54	99.6159	99.7316
1486.12	99.6032	99.7254
1484.71	99.5899	99.7207
1483.29	99.576	99.7158
1481.87	99.5592	99.7105
1480.45	99.5439	99.7068
1479.04	99.5276	99.7031
1477.62	99.5106	99.6994
1476.2	99.4929	99.6957
1474.78	99.4748	99.6938
1473.36	99.4561	99.69
1471.94	99.4348	99.6863
1470.53	99.4151	99.6827
1469.11	99.3946	99.6792
1467.69	99.3715	99.676
1466.27	99.3457	99.671
1464.85	99.3196	99.666
1463.44	99.2932	99.661
1462.02	99.2665	99.6541
1460.6	99.2377	99.647
1459.18	99.2069	99.6379
1457.76	99.176	99.6266
1456.35	99.1433	99.6152
1454.93	99.1111	99.6017
1453.51	99.0795	99.5879
1452.09	99.0465	99.572
1450.67	99.0147	99.5559
1449.26	98.984	99.5397
1447.84	98.9544	99.5234
1446.42	98.9262	99.5052
1445	98.8993	99.487
1443.58	98.8762	99.4709
1442.16	98.8569	99.4551
1440.75	98.8392	99.4433
1439.33	98.8231	99.4317
1437.91	98.8108	99.4224
1436.49	98.7999	99.4137
1435.08	98.7906	99.4092
1433.66	98.785	99.4052
1432.24	98.7808	99.4019
1430.82	98.7781	99.4011
1429.4	98.7769	99.4029
1427.98	98.7772	99.4054
1426.57	98.7785	99.4106
1425.15	98.7811	99.4168
1423.73	98.7827	99.422
1422.31	98.7852	99.4263
1420.89	98.7866	99.4316
1419.48	98.7889	99.4381
1418.06	98.7897	99.4437
1416.64	98.7913	99.4502
1415.22	98.7937	99.454
1413.8	98.7946	99.4588
1412.39	98.7961	99.4625
1410.97	98.7982	99.467
1409.55	98.7965	99.4703
1408.13	98.7956	99.4724
1406.71	98.7956	99.4732
1405.3	98.7939	99.4746
1403.88	98.7928	99.4764
1402.46	98.7922	99.4768
1401.04	98.7922	99.4774
1399.62	98.7905	99.4765
1398.21	98.789	99.476
1396.79	98.7879	99.476
1395.37	98.7871	99.4763
1393.95	98.7843	99.477
1392.53	98.7816	99.478
1391.12	98.7789	99.4793
1389.7	98.7762	99.4829
1388.28	98.7736	99.4887
1386.86	98.7712	99.4948
1385.44	98.7664	99.5012
1384.03	98.7613	99.5078
1382.61	98.756	99.5164
1381.19	98.7505	99.525
1379.77	98.7468	99.5335
1378.35	98.7426	99.5421
1376.93	98.7378	99.5506
1375.52	98.73	99.5591
1374.1	98.7214	99.5676
1372.68	98.7143	99.576
1371.26	98.7066	99.5844
1369.84	98.7006	99.5908
1368.43	98.6936	99.5969
1367.01	98.6859	99.6009
1365.59	98.6798	99.6049
1364.17	98.6732	99.6087
1362.75	98.6662	99.6107
1361.34	98.6613	99.6128
1359.92	98.6564	99.613
1358.5	98.6494	99.6132
1357.08	98.6453	99.6136
1355.66	98.6419	99.6143
1354.25	98.6372	99.6151
1352.83	98.6338	99.6143
1351.41	98.6295	99.6139
1349.99	98.6267	99.6138
1348.57	98.6256	99.614
1347.15	98.6215	99.6144
1345.74	98.6191	99.615
1344.32	98.6162	99.6158
1342.9	98.6128	99.6187
1341.48	98.6089	99.6219
1340.07	98.6069	99.6255
1338.65	98.6023	99.6293
1337.23	98.5995	99.6371
1335.81	98.5984	99.6452
1334.39	98.599	99.6535
1332.97	98.5989	99.6619
1331.56	98.5979	99.6743
1330.14	98.5985	99.6869
1328.72	98.6005	99.6996
1327.3	98.6039	99.7125
1325.88	98.6087	99.7236
1324.47	98.6146	99.7364
1323.05	98.6218	99.7489
1321.63	98.6321	99.761
1320.21	98.6431	99.7726
1318.79	98.6548	99.7835
1317.38	98.667	99.7935
1315.96	98.6798	99.8045
1314.54	98.6955	99.8125
1313.12	98.7119	99.8192
1311.7	98.729	99.8264
1310.29	98.7468	99.8321
1308.87	98.7673	99.8381
1307.45	98.7879	99.8444
1306.03	98.8088	99.8508
1304.61	98.8299	99.8556
1303.2	98.8489	99.8605
1301.78	98.8684	99.8635
1300.36	98.8882	99.8684
1298.94	98.9083	99.8714
1297.52	98.9286	99.8744
1296.11	98.9492	99.8772
1294.69	98.9698	99.8778
1293.27	98.9885	99.88
1291.85	99.0076	99.8801
1290.43	99.027	99.8783
1289.02	99.0466	99.8762
1287.6	99.0664	99.8721
1286.18	99.0843	99.8658
1284.76	99.1002	99.8613
1283.34	99.116	99.8549
1281.92	99.1317	99.8467
1280.51	99.1452	99.8367
1279.09	99.1587	99.825
1277.67	99.1723	99.8134
1276.25	99.1857	99.8001
1274.84	99.1965	99.785
1273.42	99.2045	99.7664
1272	99.2122	99.7478
1270.58	99.2193	99.7272
1269.16	99.2258	99.7048
1267.74	99.2316	99.6787
1266.33	99.2365	99.6507
1264.91	99.2404	99.6226
1263.49	99.2457	99.5925
1262.07	99.2501	99.5604
1260.65	99.2536	99.5266
1259.24	99.2585	99.4927
1257.82	99.2626	99.457
1256.4	99.2682	99.4194
1254.98	99.2732	99.3801
1253.56	99.2774	99.3392
1252.15	99.2833	99.2986
1250.73	99.2887	99.2569
1249.31	99.2959	99.214
1247.89	99.3007	99.172
1246.47	99.3078	99.1293
1245.06	99.3152	99.0859
1243.64	99.3251	99.044
1242.22	99.3334	99.0036
1240.8	99.3424	98.9629
1239.38	99.3521	98.9219
1237.96	99.3603	98.8828
1236.55	99.3718	98.8457
1235.13	99.3823	98.8087
1233.71	99.3942	98.7736
1232.29	99.4075	98.7387
1230.88	99.4221	98.7058
1229.46	99.4378	98.6748
1228.04	99.4546	98.6455
1226.62	99.4722	98.618
1225.2	99.4922	98.5922
1223.78	99.5141	98.5679
1222.37	99.5377	98.543
1220.95	99.5625	98.5194
1219.53	99.5882	98.4969
1218.11	99.6144	98.4755
1216.69	99.6428	98.4514
1215.28	99.6708	98.4282
1213.86	99.6956	98.4059
1212.44	99.721	98.3828
1211.02	99.7443	98.3589
1209.6	99.7652	98.3325
1208.19	99.7839	98.3073
1206.77	99.8003	98.2814
1205.35	99.8122	98.2514
1203.93	99.8195	98.2211
1202.51	99.8225	98.1906
1201.1	99.8211	98.1583
1199.68	99.8155	98.126
1198.26	99.8061	98.0938
1196.84	99.7933	98.0617
1195.42	99.775	98.0296
1194.01	99.7538	97.9958
1192.59	99.7277	97.9638
1191.17	99.6995	97.9316
1189.75	99.6695	97.9009
1188.33	99.6358	97.8697
1186.91	99.6007	97.8397
1185.5	99.5669	97.8088
1184.08	99.5322	97.7787
1182.66	99.4967	97.7474
1181.24	99.4604	97.7164
1179.83	99.4256	97.6853
1178.41	99.3923	97.654
1176.99	99.3605	97.6222
1175.57	99.33	97.5915
1174.15	99.3006	97.5598
1172.73	99.272	97.5269
1171.32	99.2462	97.4944
1169.9	99.2205	97.4584
1168.48	99.1947	97.4225
1167.06	99.1707	97.3864
1165.64	99.146	97.3482
1164.23	99.1205	97.3079
[truncated: 539 more rows]

## Sheet: izod
	Sample Name	data	`+-
	5RH	56.49	2.13379
	10RH	42.776	0.795867
	15RH	40.1449	1.04571
	5RHT	47.5702	1.60697
	10RHT	37.6362	1.07541
	15RHT	35.1552	1.00603
	5RH/2%TLC	41.3684	1.53207
	10RH/2%TLC	31.3304	1.93175
	15RH/2%TLC	25.4831	1.0818
	5RHT/2%TLC	43.7268	1.47205
	10RHT/2%TLC	32.6824	1.669
	15RHT/2%TLC	26.9044	1.88873

## Sheet: HDT
				value	`+-
			0	89.976	0.104307
		rh	0.05	93	1
		rh	0.1	97.86	0.31305
		rh	0.15	107.442	0.516546
		RHT	0.05	93.8	0.447214
		RHT	0.1	96.912	0.564553
		RHT	0.15	109.88	0.523498
		RH/ 2% TLC	0.05	95.02	0.389872
		RH/ 2% TLC	0.1	99.5	1
		RH/ 2% TLC	0.15	112.28	0.995992
		RHt/ 2% TLC	0.05	93.76	0.43359
		RHt/ 2% TLC	0.1	102.192	0.839307
		RHt/ 2% TLC	0.15	111.921	0.671332

## Sheet: vicat
			loading	value	`+-
		PPRC	0	129.54	0.545894
		RH	0.05	136.2	0.447214
		RH	0.1	138.54	0.74027
		RH	0.15	138.68	0.535724
		RHT	0.05	133.8	0.447214
		RHT	0.1	135.9	0.223607
		RHT	0.15	137	0
		RH/ 2% TLC	0.05	138.6	0.547723
		RH/ 2% TLC	0.1	139	0
		RH/ 2% TLC	0.15	139.6	0.547723
		RHt/ 2% TLC	0.05	134.8	0.447214
		RHt/ 2% TLC	0.1	133	0
		RHt/ 2% TLC	0.15	138	0

## Sheet: water
Filler type	sample	loading			data	`+-
RH	Biowaste Loading	0.05	3	Days	0	0
	Biowaste Loading	0.05	8	Days	0	0
	Biowaste Loading	0.05	15	Days	0	0
	Biowaste Loading	0.05	30	Days	0.13893	0.014199
	Biowaste Loading	0.05	60	Days	0.277944	0.0355221
	Biowaste Loading	0.1	3	Days	0.02	0.00366262
	Biowaste Loading	0.1	8	Days	0.177277	0.0166635
	Biowaste Loading	0.1	15	Days	0.17917	0.00839949
	Biowaste Loading	0.1	30	Days	0.258268	0.0204825
	Biowaste Loading	0.1	60	Days	0.458977	0.0793022
	Biowaste Loading	0.15	3	Days	0.0199	0.000792724
	Biowaste Loading	0.15	8	Days	0.37035	0.0685791
	Biowaste Loading	0.15	15	Days	0.380369	0.039778
	Biowaste Loading	0.15	30	Days	0.555572	0.0592915
	Biowaste Loading	0.15	60	Days	0.740545	0.0571508
RHT	Biowaste Loading	0.05	3	Days	0	0
	Biowaste Loading	0.05	8	Days	0.183148	0.00012969
	Biowaste Loading	0.05	15	Days	0.18333	0.000934401
	Biowaste Loading	0.05	30	Days	0.18311	0.00798639
	Biowaste Loading	0.05	60	Days	0.366886	0.00330675
	Biowaste Loading	0.1	3	Days	0.108791	0.0455435
	Biowaste Loading	0.1	8	Days	0.374787	0.010679
	Biowaste Loading	0.1	15	Days	0.378641	0.02693
	Biowaste Loading	0.1	30	Days	0.5682	0.0233252
	Biowaste Loading	0.1	60	Days	0.525792	0.0294057
	Biowaste Loading	0.15	3	Days	0.113165	7.66896e-05
	Biowaste Loading	0.15	8	Days	0.483806	0.0411483
	Biowaste Loading	0.15	15	Days	0.509779	0.0387069
	Biowaste Loading	0.15	30	Days	0.57238	0.0346241
	Biowaste Loading	0.15	60	Days	0.84824	0.0355711
RH / 2% TLC	Biowaste Loading	0.05	3	Days	0	0
	Biowaste Loading	0.05	8	Days	0.197728	0.0130132
	Biowaste Loading	0.05	15	Days	0.19907	0.0222925
	Biowaste Loading	0.05	30	Days	0.29133	0.0402778
	Biowaste Loading	0.05	60	Days	0.292448	0.0489269
	Biowaste Loading	0.1	3	Days	0.0183422	0.00540407
	Biowaste Loading	0.1	8	Days	0.40486	0.0137092
	Biowaste Loading	0.1	15	Days	0.587289	0.0911237
	Biowaste Loading	0.1	30	Days	0.58717	0.113473
	Biowaste Loading	0.1	60	Days	0.80772	0.0701973
	Biowaste Loading	0.15	3	Days	0.02	0.00366262
	Biowaste Loading	0.15	8	Days	0.33593	0.0291002
	Biowaste Loading	0.15	15	Days	0.337431	0.0365146
	Biowaste Loading	0.15	30	Days	0.602754	0.0598937
	Biowaste Loading	0.15	60	Days	0.840336	0.0415074
RHT / 2% TLC	Biowaste Loading	0.05	3	Days	0	0
	Biowaste Loading	0.05	8	Days	0.31133	0.0102763
	Biowaste Loading	0.05	15	Days	0.311529	0.0118077
	Biowaste Loading	0.05	30	Days	0.311426	0.0246328
	Biowaste Loading	0.05	60	Days	0.311609	0.0292418
	Biowaste Loading	0.1	3	Days	0.0918	0.0061211
	Biowaste Loading	0.1	8	Days	0.59518	0.0144937
	Biowaste Loading	0.1	15	Days	0.594839	0.0208101
	Biowaste Loading	0.1	30	Days	0.744049	0.0218262
	Biowaste Loading	0.1	60	Days	0.79716	0.0863484
	Biowaste Loading	0.15	3	Days	0.0597958	0.0103377
	Biowaste Loading	0.15	8	Days	0.30278	0.0226701
	Biowaste Loading	0.15	15	Days	0.30286	0.0332099
	Biowaste Loading	0.15	30	Days	0.562579	0.0459106
	Biowaste Loading	0.15	60	Days	0.819032	0.0634752
